# Supplementary material for: Applications of Grounded Theory Methodology to Investigate Hearing Loss: A Methodological Qualitative Systematic Review With Developed Guidelines
Source: Ear Hear. 2024 Apr 14;45(3):550–62. doi: 10.1097/AUD.0000000000001459 (PMC11008453; doi:10.1097/AUD.0000000000001459)
Supplement: Supplementary file 4 [file aud-45-550-s004.xlsx]

## Sheet: Sheet1
Study Number: Allocated based on alphabetical order of last name of corresponding author for each paper.	Authors: As listed on the published article. If more than three authors list corresponding author and then et al.,	Year of Publication: As listed on the published article.	Study Title: Full title of the article as listed in the paper	Journal: Give the journal name the study was published in.	Date(s)/time period of data collection: Give the period in which data were collected as highlighted or indicated within the article. Please record in dd/mm/yyyy to dd/mm/yyyy or detailed information isn't available just yyyy. Overall If not stated please document as ‘Not stated’.	Aims, objectives and/or research questions: Please copy exactly as identified by authors. If not stated please document as ‘Not stated’.	Source(s) of funding: Please extract the source(s) of funding of the research project/ study as outlined in the article and add “Not stated” if it is not stated.	Statement of conflict(s) of interest: Please extract the statement of conflict interest as displayed on the paper. If the stamen is not stated please add ”Not stated”.	General Participant characteristics: Please state age, mean age, gender, country/ nationality, occupation (if not listed leave blank). Please extract in this format: Gender: xx males, xx females; Age: yrs; mean age: xx years; country/ nationality. If not stated please document as ‘Not stated’. If there are participants other than the groups under investigation- (PHL, CP, Audiologists)- then add t…	Hearing loss specific participant characteristics: Please extract hearing loss type, level of severity, duration of hearing loss (Years= yr), hearing aid/ cochlear implant usage. If not stated please document as ‘Not stated’.	Type of participants included in study: State whether participants include people with hearing loss (PHL), communication partners (CP), audiologists, and healthcare practioners.	Number of Participants: List the number of enrolled participants, if several groups please add the total number of participants in addition to writing the number of participants in each group e.g. n= 20; Group one: PHL n=10 ; Group two: CP n=10.	Methods of participant recruitement: Please extract how participants were recruited e.g. type of sampling- volunteer, random, snowballing or opportunity sampling. Please also add details of recruitment method and place e.g. participants were recruited in an audiology clinic through use of a database. If not stated please document as ‘Not stated’.	Study design & methodology used: Please state the overarching methodology such as grounded theory, phenomenology, ethnography etc.	Data collection methods: Please extract how data was collected e.g. recorded interviews, focus groups, journal entries etc.	Particular type of experience of hearing loss being investigated; Please state the topic under-investigation in relation to hearing loss. This will be concluded from the aim(s) of the study. E.g. Investigating the impact of hearing loss on relationships, hearing loss and coping strategies, hearing loss in the workplace etc.	School of grounded theory followed: Please state the school of grounded theory authors follow. Authors may directly say which school of grounded theory they follow in their introduction, methods, or results section. This can also be reached indirectly by checking which GT researchers the author identify to have informed their work.	Ethical standards/ approval; Please note whether authors have highlighted ethical approval or adhering to ethical standards. This can be through stating the project has received ethical approval, or by stating that participants' data was kept confidential and that they had the right to withdraw etc. If not stated please document as ‘Not stated’.	Key findings; Please copy exactly as described by authors e.g." the five coping strategies identified were x, x, x, x, ,x & x." . If results are too long, summarized descriptions of key findings can also be included.	Attempts to establish qualitative rigour or trustworthiness; Please state if and how a study has attempted to establish qualitative rigour. This can be directly mentioned or established from the methods, analysis, or use of grounded theory. E.g. triangulation; crosschecking analysis with another researcher, performing theoretical sampling, constant comparative analysis, reflections, etc. If more …	Study/ methodology limitations: Please extract any limitations of a study that are explicitly outlined by the author(s). If not stated please document as ‘Not stated’.	Advantages and disadvantages of using grounded theory; Please extract strengths and limitations as explicated by authors. This will likely be in the discussion section or a separate study limitation section. If not stated please document as ‘Not stated’.	Conclusions: Please copy the main points the author makes in the conclusion section regarding the area studied in relation to hearing loss. If not clealry stated please add implied conclusion from discussion. If not stated or implied at all please write "Not stated."	Recommendations: Please copy any recommendations the author makes regarding future research in the studied area and/ or future usage of grounded theory.
